# Supplementary material for: Overexpression of OsPIN9 Impairs Chilling Tolerance via Disturbing ROS Homeostasis in Rice
Source: Plants (Basel). 2023 Jul 28;12(15):2809. doi: 10.3390/plants12152809 (PMC10421329; doi:10.3390/plants12152809)
Supplement: Supplementary file 1 [file plants-12-02809-s001.zip]

Archive with 3 entries (3 files):
- Supplementary files-Figure S1.pdf
- Supplementary files-Table S1.pdf
- Supplementary files-Table S2.pdf
